# Supplementary material for: Reaction-Driven Diffusiophoresis of Liquid Condensates: Potential Mechanisms for Intracellular Organization
Source: ACS Nano. 2024 Jun 14;18(26):16530–44. doi: 10.1021/acsnano.3c12842 (PMC11223496; doi:10.1021/acsnano.3c12842)
Supplement: Supplementary file 2 — nn3c12842_si_002.zip [file nn3c12842_si_002.zip]

Archive with 8 entries (7 files):
- supplemental-movies/
- supplemental-movies/SupplementaryMovieII-ImplicitFuel.mp4
- supplemental-movies/SupplementaryMovieI-ImplicitWaste.mp4
- supplemental-movies/SupplementaryMovieIII-SymmetricInteractions.mp4
- supplemental-movies/SupplementaryMovieIV-AtrractiveFuel.mp4
- supplemental-movies/SupplementaryMovieV-AtrractiveWaste.mp4
- supplemental-movies/SupplementaryMovieVI-RDAandPassiveCombined.mp4
- supplemental-movies/SupplementaryMovieVII-AmphiphilicProduct.mp4
